# Supplementary material for: RNAi-Related Dicer and Argonaute Proteins Play Critical Roles for Meiocyte Formation, Chromosome-Axes Lengths and Crossover Patterning in the Fungus Sordaria macrospora
Source: Front Cell Dev Biol. 2021 Jun 28;9:684108. doi: 10.3389/fcell.2021.684108 (PMC8274715; doi:10.3389/fcell.2021.684108)
Supplement: Supplementary file 8 [file Data_Sheet_1.xls]

## Sheet: Cq and geNorm analysis
	AS1	CIT1	GPD	H2A	PDF2	TBP	TIP	UBC	MER2	SPO11	DCL1	DCL2	QDE2	SMS2
d1-1	15.46	18.88	16.2	16.13	19.86	22.4	24.55	19.59	30.14	31.37	27.75	24.38	23.25	32.25
d1-2	15.2	17.84	15.56	15.87	19.45	22.18	24.5	19.22	30.11	31.09	27.35	24.11	22.94	31.76
d1-3	15.36	18.18	15.92	16.07	19.5	22.15	24.44	19.03	30.18	31.33	27.46	23.88	22.02	31.61
d1-4	15.65	18.46	16.65	16.28	19.75	22.33	24.67	19.58	30.18	32.56	28.07	23.9	22.54	32.03
d2-1	17.49	19.24	15.62	17.1	19.91	20.36	24.79	18.25	29.99	29.95	26.54	23.61	22.25	31.04
d2-2	16.34	18.35	14.55	16.1	19.08	19.58	24.02	17.25	29.17	28.68	25.5	23.08	21.7	30.66
d2-3	15.89	17.51	14.49	15.48	18.98	19.19	23.67	17.4	29.07	28.5	25.49	22.54	21.37	30.22
d2-4	15.56	17.05	13.91	15.2	18.54	18.92	23.48	16.93	28.77	28.48	26.85	22.1	21.21	30.17
d3-1	16.36	18.59	16.97	14.83	18.76	20.8	23.35	17.49	27.62	25.63	23.95	22.24	21.1	21.64
d3-2	16.72	19.29	17.45	15.42	19.28	20.78	23.99	18.27	28.12	26.41	24.9	23.06	21.77	22
d3-3	17.1	19.59	18.06	15.68	19.51	22.04	24.18	18.45	28.01	26.44	25	22.84	21.91	22.42
d3-4	17.07	19.85	18.03	15.68	19.51	21.65	24.22	18.39	28.06	26.51	25.32	23.42	21.94	22.69
d4-1	17.16	19.32	16.06	17.17	19.23	19.65	23.54	17.49	24.15	25.94	23.37	22.37	20.67	19.81
d4-2	17.12	19.26	16.06	17.12	19.2	19.51	23.65	17.15	23.88	25.7	23.26	22.34	20.79	19.54
d4-3	17.42	19.7	16.39	17.45	19.44	19.85	23.93	17.74	24.04	25.89	23.62	22.7	21.05	20.01
d4-4	17.19	19.39	16.18	17.29	19.13	19.46	23.79	17.26	23.77	25.71	23.44	22.31	20.84	19.89
d5-1	17.67	19.23	16.48	17.92	19.27	19.87	24.58	17.89	23.49	24.71	23.23	21.88	20.87	19.78
d5-2	17.37	19.12	16.55	18.04	19.38	20.13	24.46	18.09	23.79	25	23.49	22.65	20.85	20.29
d5-3	17.3	18.88	16.15	17.53	19.11	19.56	24.15	17.61	23.16	24.42	22.75	21.81	20.45	19.42
d5-4	17.17	18.71	16.11	17.5	19.05	19.65	24.11	17.47	23.22	24.38	22.78	21.62	20.08	19.53
d6-1	17.16	18.55	16.31	17.6	19.18	19.77	24.51	17.75	23.52	24.81	23.17	22.19	20.63	19.98
d6-2	17.58	18.93	16.49	17.8	19.35	20.14	24.52	17.95	23.58	24.66	23.37	22.36	20.81	19.92
d6-3	17.02	18.59	16.22	17.53	19.13	19.87	24.35	17.5	23.46	24.69	23.1	21.76	20.24	19.83
d6-4	17.12	18.62	16.56	17.57	19.43	20.18	24.49	18.1	23.81	24.98	23.53	22.49	20.93	20.04
d7-1	17.34	18.7	16.26	17.52	19.27	19.59	24.52	17.78	23.08	24.21	22.96	22.19	20.58	19.57
d7-2	17.23	18.68	16.17	17.57	19.21	19.77	24.55	17.68	22.88	24.12	22.84	22.29	20.56	19.36
d7-3	16.97	18.55	16.19	17.75	19.3	19.88	24.49	17.85	22.88	24.24	23.03	22.27	20.61	19.48
d7-4	17.2	18.74	16.13	17.43	19.21	19.61	24.47	17.8	22.96	23.94	22.99	22.25	20.48	19.58
d8-1	17.42	18.86	16.04	17.91	19.28	19.51	24.64	17.57	22.69	23.61	22.74	22.11	20.46	19.14
d8-2	17.82	19.41	16.46	18.12	19.52	19.78	25.15	17.82	23.12	24.05	23.08	22.37	20.91	19.44
d8-3	17.86	19.32	16.24	17.99	19.36	19.88	24.94	17.92	23.26	24.21	22.7	22.1	20.38	19.27
d8-4	18.14	19.66	16.74	18.34	19.65	20.32	25.14	18.5	23.34	24.35	23.34	22.8	21.08	19.74
d9-1	17.78	18.8	16.32	17.61	19.24	19.77	24.79	17.99	23.22	24.27	22.84	22.22	20.7	19.94
d9-2	17.84	19.04	16.13	18	19.16	19.37	24.83	17.56	23.01	24.03	22.58	21.92	20.36	19.59
d9-3	17.46	18.76	16.45	17.62	19.31	19.77	24.57	17.96	23.51	24.31	22.63	22.16	20.57	19.71
d9-4	19.01	20.01	17.64	18.79	20.56	20.92	25.91	18.84	24.5	25.6	24.2	23.58	21.94	21.03
Cq min	15.2	17.05	13.91	14.83	18.54	18.92	23.35	16.93
efficiency	1.97	1.92	1.93	1.96	1.97	2.16	1.93	2	2	1.92	1.877	1.971	1.92	1.982
	AS1	CIT1	GPD	H2A	PDF2	TBP	TIP	UBC
d1-1	0.838376	0.303081	0.221857	0.416934	0.408606	0.0685648	0.454288	0.15822
d1-2	1	0.597299	0.337933	0.496654	0.539555	0.0812233	0.469471	0.204476
d1-3	0.897192	0.478486	0.266704	0.434113	0.52157	0.0831217	0.488363	0.233258
d1-4	0.737039	0.398607	0.165034	0.376902	0.440246	0.0723624	0.419821	0.15932
d2-1	0.211676	0.239646	0.324861	0.217059	0.394986	0.329903	0.387969	0.400535
d2-2	0.461645	0.428261	0.656513	0.425437	0.693407	0.601534	0.64369	0.80107
d2-3	0.626352	0.740767	0.682931	0.645704	0.742053	0.812265	0.810255	0.721965
d2-4	0.783415	1	1	0.779588	1	1	0.918074	1
d3-1	0.455427	0.366198	0.133719	1	0.861425	0.235086	1	0.678302
d3-2	0.356789	0.231956	0.0975275	0.672309	0.605473	0.238735	0.656513	0.395021
d3-3	0.275749	0.190728	0.0653036	0.564394	0.518045	0.0904699	0.579412	0.348686
d3-4	0.281416	0.160974	0.0666045	0.564394	0.518045	0.122163	0.564372	0.363493
d4-1	0.264756	0.227461	0.243249	0.207072	0.626352	0.569966	0.88256	0.678302
d4-2	0.272035	0.23654	0.243249	0.214158	0.639223	0.634852	0.82098	0.858565
d4-3	0.221965	0.177522	0.195802	0.17151	0.543226	0.488605	0.682931	0.570382
d4-4	0.259425	0.217308	0.224794	0.191007	0.670293	0.659774	0.748781	0.795536
d5-1	0.187356	0.241214	0.184552	0.125005	0.609593	0.481137	0.445415	0.514057
d5-2	0.229619	0.259159	0.17625	0.115308	0.565781	0.393832	0.481983	0.447513
d5-3	0.24078	0.303081	0.229272	0.162521	0.679445	0.610871	0.590955	0.624165
d5-4	0.262967	0.338626	0.235382	0.165835	0.707656	0.569966	0.606703	0.687771
d6-1	0.264756	0.375879	0.206378	0.155042	0.64795	0.519654	0.466395	0.566442
d6-2	0.199145	0.293355	0.183342	0.135519	0.577407	0.390811	0.463338	0.493116
d6-3	0.29112	0.366198	0.218959	0.162521	0.670293	0.481137	0.518135	0.673617
d6-4	0.272035	0.359101	0.175095	0.158204	0.546922	0.378956	0.472568	0.444421
d7-1	0.234338	0.340842	0.213275	0.163618	0.609593	0.59692	0.463338	0.554785
d7-2	0.252484	0.345318	0.226277	0.158204	0.634903	0.519654	0.454288	0.594604
d7-3	0.301158	0.375879	0.223321	0.140156	0.597318	0.477446	0.472568	0.528509
d7-4	0.257672	0.332063	0.232307	0.173834	0.634903	0.587796	0.478824	0.547147
d8-1	0.221965	0.307061	0.246469	0.125849	0.605473	0.634852	0.428185	0.641713
d8-2	0.169238	0.214491	0.186995	0.109264	0.514545	0.515668	0.306194	0.539614
d8-3	0.16471	0.227461	0.216098	0.119253	0.573506	0.477446	0.351531	0.503478
d8-4	0.136229	0.182215	0.155551	0.0942283	0.471132	0.340224	0.308214	0.336808
d9-1	0.173891	0.319318	0.205025	0.154003	0.622119	0.519654	0.387969	0.479632
d9-2	0.166959	0.273043	0.232307	0.118454	0.656797	0.707124	0.377899	0.646176
d9-3	0.216026	0.327759	0.188228	0.15297	0.593282	0.519654	0.448353	0.48971
d9-4	0.0755238	0.14502	0.0860739	0.0696091	0.254202	0.214335	0.185769	0.266093

## Sheet: FC, CI and p-values
	MER2						SPO11						DCL1						DCL2						QDE2						SMS2
	expression (fold-change relative to day1)	95% CI min	95 % CI min for Excel	95 % CI max	95 % CI max for Excel	p-value	expression (fold-change relative to day1)	95% CI min	95 % CI min for Excel	95 % CI max	95 % CI max for Excel	p-value	expression (fold-change relative to day1)	95% CI min	95 % CI min for Excel	95 % CI max	95 % CI max for Excel	p-value	expression (fold-change relative to day1)	95% CI min	95 % CI min for Excel	95 % CI max	95 % CI max for Excel	p-value	expression (fold-change relative to day1)	95% CI min	95 % CI min for Excel	95 % CI max	95 % CI max for Excel	p-value	expression (fold-change relative to day1)	95% CI min	95 % CI min for Excel	95 % CI max	95 % CI max for Excel	p-value
d2	1.073	0.828	0.245	1.336	0.263	0.417	3.307	2.127	1.18	6.449	3.142	0.023	1.535	0.566	0.969	2.588	1.053	0.167	1.327	0.986	0.341	1.685	0.358	0.041	1.142	0.745	0.397	1.816	0.674	0.429	1.485	1.152	0.333	2	0.515	0.016
d3	3.723	2.688	1.035	4.928	1.205	0.003	26.391	18.331	8.06	47.315	20.924	0.032	4.922	4.013	0.909	6.318	1.396	0.002	1.801	1.287	0.514	2.522	0.721	0.026	1.563	1.103	0.46	2.211	0.648	0.003	628	520	108	773	145	0.003
d4	50.974	37.503	13.471	65.236	14.262	0.002	30.199	20.413	9.786	56.077	25.878	0.031	10.031	8.698	1.333	12.166	2.135	0.002	2.117	1.671	0.446	2.586	0.469	0.024	2.33	1.615	0.715	3.358	1.028	0.019	2742	2347	395	3182	440	0.001
d5	80.66	61.681	18.979	100.562	19.902	0.003	70.834	48.605	22.229	127.996	57.162	0.02	13.647	10.894	2.753	17.306	3.659	0.011	3.095	1.98	1.115	4.294	1.199	0.03	3.023	2.052	0.971	4.631	1.608	0.009	3093	2304	789	3760	667	0.001
d6	70.947	56.101	14.846	88.897	17.95	0.007	63.582	44.029	19.553	118.954	55.372	0.028	11.745	9.941	1.804	14.307	2.562	0.016	2.67	1.97	0.7	3.646	0.976	0.024	2.836	1.917	0.919	4.336	1.5	0.002	2707	2353	354	3161	454	0.021
d7	110.01	87.74	22.27	132.298	22.288	0.002	96.982	66.885	30.097	178.999	82.017	0.015	14.429	12.465	1.964	17.641	3.212	0.008	2.564	2.01	0.554	3.152	0.588	0.027	2.997	2.132	0.865	4.216	1.219	0.014	3645	3195	450	4169	524	0.005
d8	126.563	96.352	30.211	154.458	27.895	0.004	130.02	88.467	41.553	235.022	105.002	0.027	18.335	15.4	2.935	23.434	5.099	0.004	3.074	2.287	0.787	4.024	0.95	0.03	3.475	2.337	1.138	5.493	2.018	0.008	4992	4421	571	5611	619	< 0,001
d9	94.62	69.48	25.14	127.955	33.335	0.004	96.487	65.408	31.079	180.163	83.676	0.032	17.702	14.22	3.482	22.61	4.908	0.008	2.899	2.117	0.782	3.869	0.97	0.026	3.162	2.139	1.023	4.742	1.58	0.022	3240	2752	488	3841	601	0.017

## Sheet: NRT control
	QDE2		SMS2
3ological replicate	Cq RT	Cq NRT	Cq RT	Cq NRT
1-1	23.25	33.83	32.25	33.33
1-2	22.94	34.97	31.76	34.32
1-3	22.02	34.02	31.61	45
1-4	22.54	32.96	32.03	33.84
2-1	22.25	33.42	31.04	32.74
2-2	21.7	32.47	30.66	32.05
2-3	21.37	33.65	30.22	32.42
2-4	21.21	31.9	30.17	31.81
3-1	21.1	34.41	21.64	33.96
3-2	21.77	32.03	22	33.71
3-3	21.91	45	22.42	33.95
3-4	21.94	35.58	22.69	33.08
4-1	20.67	33.88	19.81	33.19
4-2	20.79	33.14	19.54	32.45
4-3	21.05	33.52	20.01	32.64
4-4	20.84	30.54	19.89	30.54
5-1	20.87	31.16	19.78	31.25
5-2	20.85	33.51	20.29	32.18
5-3	20.45	32.29	19.42	33.21
5-4	20.08	28.03	19.53	27.6
6-1	20.63	31.88	19.98	31.33
6-2	20.81	29.25	19.92	29.24
6-3	20.24	30.42	19.83	30.18
6-4	20.93	33.26	20.04	33.19
7-1	20.58	34.25	19.57	33.11
7-2	20.56	33.18	19.36	32.67
7-3	20.61	29.68	19.48	29.55
7-4	20.48	25.46	19.58	25.25
8-1	20.46	34.34	19.14	33.98
8-2	20.91	33.63	19.44	33.56
8-3	20.38	33.54	19.27	33.8
8-4	21.08	32.62	19.74	33.95
9-1	20.7	30.39	19.94	31.53
9-2	20.36	33.26	19.59	32.17
9-3	20.57	32.92	19.71	33.29
9-4	21.94	33.1	21.03	33.23
